# Supplementary material for: Suspect and non-target screening of chemicals in clothing textiles by reversed-phase liquid chromatography/hybrid quadrupole-Orbitrap mass spectrometry
Source: Anal Bioanal Chem. 2021 Nov 16;414(3):1403–13. doi: 10.1007/s00216-021-03766-x (PMC8724091; doi:10.1007/s00216-021-03766-x)
Supplement: Supplementary file 2 — Supplementary file2 (XLSX 58 KB) [file 216_2021_3766_MOESM2_ESM.xlsx]

## Sheet: S2. Suspect list
S2. Suspect list					m/z in inclusion list
Name or abbreviation	Formula	LogP*	CAS-no	Ionization	M-H-	M+H+	Present in mzCloud	InChIkeys
UV-327	C20H24ClN3O	7.81	3864-99-1	Pos	-	358.168	x	InChI=1S/C20H24ClN3O/c1-19(2,3)12-9-14(20(4,5)6)18(25)17(10-12)24-22-15-8-7-13(21)11-16(15)23-24/h7-11,25H,1-6H3
UV-350	C20H25N3O	7.4	36437-37-3	Pos	-	324.207	x	InChI=1S/C20H25N3O/c1-6-13(2)15-11-14(20(3,4)5)12-18(19(15)24)23-21-16-9-7-8-10-17(16)22-23/h7-13,24H,6H2,1-5H3
Nitrobenzene	C6H5NO2	1.95	98-95-3	Pos	-	124.039	x	InChI=1S/C6H5NO2/c8-7(9)6-4-2-1-3-5-6/h1-5H
Phthalic acid	C8H6O4	0.81	88-99-3	Pos/neg	165.019	167.034	x	InChI=1S/C8H6O4/c9-7(10)5-3-1-2-4-6(5)8(11)12/h1-4H,(H,9,10)(H,11,12)
5-sec-butyl-2-(2-4-dimethylcyclohex-3-en-1-yl)-5-methyl-1-3-dioxane	C17H30O2	5.36	117933-89-8	Pos	-	267.232		InChI=1S/C17H30O2/c1-6-14(4)17(5)10-18-16(19-11-17)15-8-7-12(2)9-13(15)3/h9,13-16H,6-8,10-11H2,1-5H3
Dihexyl phthalate	C20H30O4	6.95	84-75-3	Pos	-	335.222	x	InChI=1S/C20H30O4/c1-3-5-7-11-15-23-19(21)17-13-9-10-14-18(17)20(22)24-16-12-8-6-4-2/h9-10,13-14H,3-8,11-12,15-16H2,1-2H3
Imidazolidine-2-thione (2-imidazoline-2-thiol)	C3H6N2S	-0.66	96-45-7	Pos	-	103.032	x	InChI=1S/C3H6N2S/c6-3-4-1-2-5-3/h1-2H2,(H2,4,5,6)
Trixylyl phosphate	C24H27O4P	6.86	25155-23-1	Pos	-	411.172		InChI=1S/C24H27O4P/c1-16-7-17(2)11-22(10-16)26-29(25,27-23-12-18(3)8-19(4)13-23)28-24-14-20(5)9-21(6)15-24/h7-15H,1-6H3
4-nonylphenol	C15H24O	6.19	104-40-5	Neg	219.175	221.19	x	InChI=1S/C15H24O/c1-2-3-4-5-6-7-8-9-14-10-12-15(16)13-11-14/h10-13,16H,2-9H2,1H3
Dipentyl phthalate (DPP)	C18H26O4	5.89	131-18-0	Pos	-	307.19	x	InChI=1S/C18H26O4/c1-3-5-9-13-21-17(19)15-11-7-8-12-16(15)18(20)22-14-10-6-4-2/h7-8,11-12H,3-6,9-10,13-14H2,1-2H3
3-ethyl-2-methyl-2-(3-methylbutyl)-1,3-oxazolidine	C11H23NO	2.87	143860-04-2	Pos	-	186.185		InChI=1S/C11H23NO/c1-5-12-8-9-13-11(12,4)7-6-10(2)3/h10H,5-9H2,1-4H3
4,4'-oxydianiline	C12H12N2O	0.51	101-80-4	Pos	-	201.102	x	InChI=1S/C12H12N2O/c13-9-1-5-11(6-2-9)15-12-7-3-10(14)4-8-12/h1-8H,13-14H2
4-aminoazobenzene	C12H11N3	3.41	60-09-3	Pos	-	198.103	x	InChI=1S/C12H11N3/c13-10-6-8-12(9-7-10)15-14-11-4-2-1-3-5-11/h1-9H,13H2
Cyclohexane-1,2-dicarboxylic anhydride	C8H10O3	0.24	85-42-7	Pos	-	155.07		InChI=1S/C8H10O3/c9-7-5-3-1-2-4-6(5)8(10)11-7/h5-6H,1-4H2
Diazene-1,2-dicarboxamide	C2H4N4O2	-1.15	123-77-3	Pos	-	117.041		InChI=1S/C2H4N4O2/c3-1(7)5-6-2(4)8/h(H2,3,7)(H2,4,8)/b6-5+
Dibutyltin dichloride (DBTC)	C8H18Cl2Sn	1.01	683-18-1	Pos	-	304.988		InChI=1S/2C4H9.2ClH.Sn/c2*1-3-4-2;;;/h2*1,3-4H2,2H3;2*1H;/q;;;;+2/p-2
Diethyl sulphate	C4H10O4S	1.14	64-67-5	Pos	-	155.037		InChI=1S/C4H10O4S/c1-3-7-9(5,6)8-4-2/h3-4H2,1-2H3
Diisopentyl phthalate	C18H26O4	5.52	605-50-5	Pos	-	307.19	x	InChI=1S/C18H26O4/c1-13(2)9-11-21-17(19)15-7-5-6-8-16(15)18(20)22-12-10-14(3)4/h5-8,13-14H,9-12H2,1-4H3
Dimethyl sulphate	C2H6O4S	0.08	77-78-1	Pos	-	127.006		InChI=1S/C2H6O4S/c1-5-7(3,4)6-2/h1-2H3
6-sec-butyl-2,4-dinitrophenol	C10H12N2O5	3.61	88-85-7	Pos/neg	239.067	241.082	x	InChI=1S/C10H12N2O5/c1-3-6(2)8-4-7(11(14)15)5-9(10(8)13)12(16)17/h4-6,13H,3H2,1-2H3
Hexahydromethylphthalic anhydride	C9H12O3	0.72	25550-51-0	Pos	-	169.086		InChI=1S/C9H12O3/c1-9-5-3-2-4-6(9)7(10)12-8(9)11/h6H,2-5H2,1H3
N,N-dimethylformamide	C3H7NO	-1.01	68-12-2	Pos	-	74.06		InChI=1S/C3H7NO/c1-4(2)3-5/h3H,1-2H3
N-pentyl-isopentylphthalate	C18H26O4	5.52	776297-69-9	Pos	-	307.19	x	InChI=1S/C18H26O4/c1-4-5-8-12-21-17(19)15-9-6-7-10-16(15)18(20)22-13-11-14(2)3/h6-7,9-10,14H,4-5,8,11-13H2,1-3H3
o-aminoazotoluene	C14H15N3	4.33	97-56-3	Pos	-	226.134	x	InChI=1S/C14H15N3/c1-10-5-3-4-6-14(10)17-16-12-7-8-13(15)11(2)9-12/h3-9H,15H2,1-2H3/b17-16+
o-toluidine	C7H9N	1.4	95-53-4	Pos	-	108.081	x	InChI=1S/C7H9N/c1-6-4-2-3-5-7(6)8/h2-5H,8H2,1H3
1,2-bis(2-methoxyethoxy)ethane	C8H18O4	-1.16	112-49-2	Pos	-	179.128	x	InChI=1S/C8H18O4/c1-9-3-5-11-7-8-12-6-4-10-2/h3-8H2,1-2H3
1,3,5-Tris(oxiran-2-ylmethyl)-1,3,5-triazinane-2,4,6-trione	C12H15N3O6	-2.77	2451-62-9	Pos	-	298.103	x	InChI=1S/C12H15N3O6/c16-10-13(1-7-4-19-7)11(17)15(3-9-6-21-9)12(18)14(10)2-8-5-20-8/h7-9H,1-6H2
4,4'-bis(dimethylamino)-4''-(methylamino)trityl alcohol	C24H29N3O	4.18	561-41-1	Pos/neg	374.224	376.238	x	InChI=1S/C24H29N3O/c1-25-21-12-6-18(7-13-21)24(28,19-8-14-22(15-9-19)26(2)3)20-10-16-23(17-11-20)27(4)5/h6-17,25,28H,1-5H3
N,N,N',N'-tetramethyl-4,4'-methylenedianiline	C17H22N2	4.43	101-61-1	Pos	-	255.186	x	InChI=1S/C17H22N2/c1-18(2)16-9-5-14(6-10-16)13-15-7-11-17(12-8-15)19(3)4/h5-12H,13H2,1-4H3
C.I. Solvent Blue 4	C33H33N3O	6.79	6786-83-0	Pos/neg	486.255	488.27	x	InChI=1S/C33H33N3O/c1-35(2)27-18-14-24(15-19-27)33(37,25-16-20-28(21-17-25)36(3)4)31-22-23-32(30-13-9-8-12-29(30)31)34-26-10-6-5-7-11-26/h5-23,34,37H,1-4H3
2,2'-dichloro-4,4'-methylenedianiline	C13H12Cl2N2	3.59	101-14-4	Pos	-	267.045	x	InChI=1S/C13H12Cl2N2/c14-10-6-8(1-3-12(10)16)5-9-2-4-13(17)11(15)7-9/h1-4,6-7H,5,16-17H2
o-anisidine	C7H9NO	1.09	90-04-0	Pos	-	124.076	x	InChI=1S/C7H9NO/c1-9-7-5-3-2-4-6(7)8/h2-5H,8H2,1H3
Bis(2-methoxyethyl) phthalate	C14H18O6	0.81	117-82-8	Pos	-	283.118	x	InChI=1S/C14H18O6/c1-17-7-9-19-13(15)11-5-3-4-6-12(11)14(16)20-10-8-18-2/h3-6H,7-10H2,1-2H3
1,2,3-trichloropropane	C3H5Cl3	1.96	96-18-4	Pos/neg	144.938	146.953		InChI=1S/C3H5Cl3/c4-1-3(6)2-5/h3H,1-2H2
2-ethoxyethyl acetate	C6H12O3	0.45	111-15-9	Pos	-	133.086		InChI=1S/C6H12O3/c1-3-8-4-5-9-6(2)7/h3-5H2,1-2H3
Anthracene	C14H10	4.68	120-12-7	Pos/neg	177.071	179.086		InChI=1S/C14H10/c1-2-6-12-10-14-8-4-3-7-13(14)9-11(12)5-1/h1-10H
Diisobutyl phthalate	C16H22O4	4.46	84-69-5	Pos	-	279.159		InChI=1S/C16H22O4/c1-11(2)9-19-15(17)13-7-5-6-8-14(13)16(18)20-10-12(3)4/h5-8,11-12H,9-10H2,1-4H3
Tris(2-chloroethyl) phosphate	C6H12Cl3O4P	0.48	115-96-8	Pos	-	284.961	x	InChI=1S/C6H12Cl3O4P/c7-1-4-11-14(10,12-5-2-8)13-6-3-9/h1-6H2
4,4'- diaminodiphenylmethane (MDA)	C13H14N2	1.64	101-77-9	Pos	-	199.123		InChI=1S/C13H14N2/c14-12-5-1-10(2-6-12)9-11-3-7-13(15)8-4-11/h1-8H,9,14-15H2
5-tert-butyl-2,4,6-trinitro-m-xylene	C12H15N3O6	3.83	81-15-2	Pos	-	298.103		InChI=1S/C12H15N3O6/c1-6-9(13(16)17)7(2)11(15(20)21)8(12(3,4)5)10(6)14(18)19/h1-5H3
Benzyl butyl phthalate	C19H20O4	5	85-68-7	Pos	-	313.143	x	InChI=1S/C19H20O4/c1-2-3-13-22-18(20)16-11-7-8-12-17(16)19(21)23-14-15-9-5-4-6-10-15/h4-12H,2-3,13-14H2,1H3
Bis (2-ethylhexyl)phthalate (DEHP)	C24H38O4	8.71	68648-93-1	Pos	-	391.284	x	InChI=1S/C24H38O4/c1-5-9-13-19(7-3)17-27-23(25)21-15-11-12-16-22(21)24(26)28-18-20(8-4)14-10-6-2/h11-12,15-16,19-20H,5-10,13-14,17-18H2,1-4H3
Bis(tributyltin) oxide	C24H54OSn2	5.02	56-35-9	Pos	-	599.229		InChI=1S/6C4H9.O.2Sn/c6*1-3-4-2;;;/h6*1,3-4H2,2H3;;;
1H-benzotriazole	C6H5N3	1.34	95-14-7	Pos	-	120.056	x	InChI=1S/C6H5N3/c1-2-4-6-5(3-1)7-9-8-6/h1-4H,(H,7,8,9)
5-methyl-1H-benzotriazole	C7H7N3	1.8	136-85-6	Pos	-	134.071	x	InChI=1S/C7H7N3/c1-5-2-3-6-7(4-5)9-10-8-6/h2-4H,1H3,(H,8,9,10)
5,6-dimethyl-1H-benzotriazol	C8H9N3	2.26	4184-79-6	Pos	-	148.087		InChI=1S/C8H9N3/c1-5-3-7-8(4-6(5)2)10-11-9-7/h3-4H,1-2H3,(H,9,10,11)
1-hydroxybenzotriazole (HOBT)	C6H5N3O	0.69	2592-95-2	Pos/neg	134.036	136.051	x	InChI=1S/C6H5N3O/c10-9-6-4-2-1-3-5(6)7-8-9/h1-4,10H
5-chloro-1H-benzotriazole	C6H4ClN3	2.06	94-97-3	Pos	-	154.017		InChI=1S/C6H4ClN3/c7-4-1-2-5-6(3-4)9-10-8-5/h1-3H,(H,8,9,10)
Benzothiazole	C7H5NS	2.01	95-16-9	Pos	-	136.022	x	InChI=1S/C7H5NS/c1-2-4-7-6(3-1)8-5-9-7/h1-5H
2-aminobenzothiazole	C7H6N2S	1.89	136-95-8	Pos	-	151.032	x	InChI=1S/C7H6N2S/c8-7-9-5-3-1-2-4-6(5)10-7/h1-4H,(H2,8,9)
2-hydroxybenzothiazole	C7H5NOS	2.28	934-34-9	Pos	-	152.016	x	InChI=1S/C7H5NOS/c9-7-8-5-3-1-2-4-6(5)10-7/h1-4H,(H,8,9)
2-(methylthio)benzothiazole	C8H7NS2	3.1	615-22-5	Pos	-	182.009	x	InChI=1S/C8H7NS2/c1-10-8-9-6-4-2-3-5-7(6)11-8/h2-5H,1H3
hexachlorobenzene	C6Cl6	4.89	118-74-1	Pos	-	282.82		InChI=1S/C6Cl6/c7-1-2(8)4(10)6(12)5(11)3(1)9
N,N-dimethylAcetamide	C4H9NO	-0.75	127-19-5	Pos	-	88.0757		InChI=1S/C4H9NO/c1-4(6)5(2)3/h1-3H3
1-methyl-2-Pyrrolidinone	C5H9NO	-0.4	872-50-4	Pos	-	100.076	x	InChI=1S/C5H9NO/c1-6-4-2-3-5(6)7/h2-4H2,1H3
Trimethylaniline	C9H13N	2.32	609-72-3	Pos	-	136.112		InChI=1S/C9H13N/c1-8-6-4-5-7-9(8)10(2)3/h4-7H,1-3H3
2-naphtylamine	C10H9N	2.17	91-59-8	Pos	-	144.081		InChI=1S/C10H9N/c11-10-6-5-8-3-1-2-4-9(8)7-10/h1-7H,11H2
Dichlorobenzidine	C12H10Cl2N2	3.45	91-94-1	Pos	-	253.029	x	InChI=1S/C12H10Cl2N2/c13-9-5-7(1-3-11(9)15)8-2-4-12(16)10(14)6-8/h1-6H,15-16H2
3,3'-dimethoxybiphenyl-4,4'-diamine	C14H16N2O2	1.58	119-90-4	Pos	-	245.128	x	InChI=1S/C14H16N2O2/c1-17-13-7-9(3-5-11(13)15)10-4-6-12(16)14(8-10)18-2/h3-8H,15-16H2,1-2H3
3,3'-dimethylbiphenyl-4,4'-diamine	C14H16N2	2.48	119-93-7	Pos	-	213.139	x	InChI=1S/C14H16N2/c1-9-7-11(3-5-13(9)15)12-4-6-14(16)10(2)8-12/h3-8H,15-16H2,1-2H3
4,4'-methylene di-o-toluidine	C15H18N2	2.56	838-88-0	Pos	-	227.154	x	InChI=1S/C15H18N2/c1-10-7-12(3-5-14(10)16)9-13-4-6-15(17)11(2)8-13/h3-8H,9,16-17H2,1-2H3
4,4-thiodianiline	C12H12N2S	2.18	139-65-1	Pos	-	217.079	x	InChI=1S/C12H12N2S/c13-9-1-5-11(6-2-9)15-12-7-3-10(14)4-8-12/h1-8H,13-14H2
4-chloro-o-toluidine	C7H8ClN	2.22	95-69-2	Pos	-	142.042	x	InChI=1S/C7H8ClN/c1-5-4-6(8)2-3-7(5)9/h2-4H,9H2,1H3
4-chloroaniline	C6H6ClN	1.76	106-47-8	Pos	-	128.026		InChI=1S/C6H6ClN/c7-5-1-3-6(8)4-2-5/h1-4H,8H2
4-methoxy-1,3-benzenediamine	C7H10N2O	-0.26	615-05-4	Pos	-	139.087	x	InChI=1S/C7H10N2O/c1-10-7-3-2-5(8)4-6(7)9/h2-4H,8-9H2,1H3
2,4-diaminotoluene	C7H10N2	0.15	95-80-7	Pos	-	123.092	x	InChI=1S/C7H10N2/c1-5-2-3-6(8)4-7(5)9/h2-4H,8-9H2,1H3
5-nitro-o-toluidine	C7H8N2O2	1.83	99-55-8	Pos	-	153.066	x	InChI=1S/C7H8N2O2/c1-5-2-3-6(9(10)11)4-7(5)8/h2-4H,8H2,1H3
6-methoxy-m-toluidine (p-cresidine)	C8H11NO	1.55	120-71-8	Pos	-	138.091	x	InChI=1S/C8H11NO/c1-6-3-4-8(10-2)7(9)5-6/h3-5H,9H2,1-2H3
Benzidine	C12H12N2	1.56	92-87-5	Pos	-	185.107	x	InChI=1S/C12H12N2/c13-11-5-1-9(2-6-11)10-3-7-12(14)8-4-10/h1-8H,13-14H2
4-aminobiphenyl	C12H11N	2.77	92-67-1	Pos	-	170.096	x	InChI=1S/C12H11N/c13-12-8-6-11(7-9-12)10-4-2-1-3-5-10/h1-9H,13H2
2,2'-dithiobisbenzothiazole	C14H8N2S4	7.04	120-78-5	Pos	-	332.964	x	InChI=1S/C14H8N2S4/c1-3-7-11-9(5-1)15-13(17-11)19-20-14-16-10-6-2-4-8-12(10)18-14/h1-8H
5,6-dimethylbenzotriazole	C8H9N3	2.26	1622-57-7	Pos	-	148.087		InChI=1S/C8H9N3/c1-11-7-5-3-2-4-6(7)10-8(11)9/h2-5H,1H3,(H2,9,10)
N-cyclohexyl-2-benzothiazolesulphenamide	C13H16N2S2	5.32	95-33-0	Pos	-	265.083		InChI=1S/C13H16N2S2/c1-2-6-10(7-3-1)15-17-13-14-11-8-4-5-9-12(11)16-13/h4-5,8-10,15H,1-3,6-7H2
2-(benzotriazol-2-yl)-4-methylphenol	C13H11N3O	4.3	2440-22-4	Pos	-	226.097	x	InChI=1S/C13H11N3O/c1-9-6-7-13(17)12(8-9)16-14-10-4-2-3-5-11(10)15-16/h2-8,17H,1H3
2-(2H-benzotriazol-2-yl)-4,6-di-tert-pentylphenol	C22H29N3O	8.28	25973-55-1	Pos	-	352.238	x	InChI=1S/C22H29N3O/c1-7-21(3,4)15-13-16(22(5,6)8-2)20(26)19(14-15)25-23-17-11-9-10-12-18(17)24-25/h9-14,26H,7-8H2,1-6H3
2-(2H-benzotriazol-2-yl)-4,6-bis(1-methyl-1-phenylethyl)phenol	C30H29N3O	8.89	70321-86-7	Pos	-	448.238	x	InChI=1S/C30H29N3O/c1-29(2,21-13-7-5-8-14-21)23-19-24(30(3,4)22-15-9-6-10-16-22)28(34)27(20-23)33-31-25-17-11-12-18-26(25)32-33/h5-20,34H,1-4H3
2,6-dimethylaniline	C8H11N	1.86	87-62-7	Pos	-	122.096	x	InChI=1S/C8H11N/c1-6-4-3-5-7(2)8(6)9/h3-5H,9H2,1-2H3
4-aminophenol	C6H7NO	-0.29	123-30-8	Pos/neg	108.045	110.06	x	InChI=1S/C6H7NO/c7-5-1-3-6(8)4-2-5/h1-4,8H,7H2
Quinoline	C9H7N	2.08	91-22-5	Pos	-	130.065	x	InChI=1S/C9H7N/c1-2-6-9-8(4-1)5-3-7-10-9/h1-7H
6-methylquinoline	C10H9N	2.54	91-62-3	Pos	-	144.081	x	InChI=1S/C10H9N/c1-8-4-5-10-9(7-8)3-2-6-11-10/h2-7H,1H3
Latyl Yellow 3G	C18H11NO3	3.16	7576-65-0	Pos/neg	288.067	290.081		InChI=1S/C18H11NO3/c20-14-9-10-5-1-4-8-13(10)19-16(14)15-17(21)11-6-2-3-7-12(11)18(15)22/h1-9,15,20H
C.I. Disperse Red 17	C17H20N4O4	3.75	3179-89-3	Pos/neg	343.141	345.156	x	InChI=1S/C17H20N4O4/c1-13-12-16(20(8-10-22)9-11-23)6-7-17(13)19-18-14-2-4-15(5-3-14)21(24)25/h2-7,12,22-23H,8-11H2,1H3
C.I. Direct Black 38	C34H25N9Na2O7S2	4.9	1937-37-7	Pos/neg	780.104	782.119		InChI=1S/C34H27N9O7S2/c35-22-10-15-27(26(36)18-22)41-38-24-11-6-19(7-12-24)20-8-13-25(14-9-20)40-42-32-28(51(45,46)47)16-21-17-29(52(48,49)50)33(34(44)30(21)31(32)37)43-39-23-4-2-1-3-5-23/h1-18,44H,35-37H2,(H,45,46,47)(H,48,49,50)
C.I. Basic Violet 3	C25H30ClN3	0.51	548-62-9	Pos	-	408.22	x	InChI=1S/C25H30N3/c1-26(2)22-13-7-19(8-14-22)25(20-9-15-23(16-10-20)27(3)4)21-11-17-24(18-12-21)28(5)6/h7-18H,1-6H3/q+1	har använt detta som inchi dvs utan Clsalt finns som C25H30N3+	heter gentian violet
2-hydroxy-5-nitroaniline	C6H6N2O3	1.23	99-57-0	Pos/neg	153.031	155.045		InChI=1S/C6H6N2O3/c7-5-3-4(8(10)11)1-2-6(5)9/h1-3,9H,7H2
2-amino-5-nitroanisol	C7H8N2O3	1.85	97-52-9	Pos/neg	167.046	169.061		InChI=1S/C7H8N2O3/c1-12-7-4-5(9(10)11)2-3-6(7)8/h2-4H,8H2,1H3
3,4-dichloroaniline	C6H5Cl2N	2.51	95-76-1	Pos/neg	159.973	161.987		InChI=1S/C6H5Cl2N/c7-5-2-1-4(9)3-6(5)8/h1-3H,9H2
2,4-dimethylquinoline	C11H11N	3	1198-37-4	Pos	-	158.096		InChI=1S/C11H11N/c1-8-7-9(2)12-11-6-4-3-5-10(8)11/h3-7H,1-2H3
C.I. Disperse Orange 3	C12H10N4O2	3.79	730-40-5	Pos	-	243.088	x	InChI=1S/C12H10N4O2/c13-9-1-3-10(4-2-9)14-15-11-5-7-12(8-6-11)16(17)18/h1-8H,13H2/b15-14+
C.I. Direct Blue 14	C34H24N6Na4O14S4	-0.12	72-57-1	Pos/neg	958.975	960.99		InChI=1S/C34H28N6O14S4.4Na/c1-15-7-17(3-5-25(15)37-39-31-27(57(49,50)51)11-19-9-21(55(43,44)45)13-23(35)29(19)33(31)41)18-4-6-26(16(2)8-18)38-40-32-28(58(52,53)54)12-20-10-22(56(46,47)48)14-24(36)30(20)34(32)42;;;;/h3-14,41-42H,35-36H2,1-2H3,(H,43,44,45)(H,46,47,48)(H,49,50,51)(H,52,53,54);;;;/q;4*+1/p-4
C.I. Acid Red 73	C22H14N4Na2O7S2	1.85	5413-75-2	Pos/neg	555.003	557.017		InChI=1S/C22H16N4O7S2.2Na/c27-19-11-6-14-12-18(34(28,29)30)13-20(35(31,32)33)21(14)22(19)26-25-17-9-7-16(8-10-17)24-23-15-4-2-1-3-5-15;;/h1-13,27H,(H,28,29,30)(H,31,32,33);;/q;2*+1/p-2
C.I. Acid red 114	C37H28N4Na2O10S3	7.86	6459-94-5	Pos	-	831.084		InChI=1S/C37H30N4O10S3.2Na/c1-22-4-13-30(14-5-22)54(49,50)51-29-11-9-28(10-12-29)38-39-32-15-6-25(18-23(32)2)26-7-16-33(24(3)19-26)40-41-37-34(42)17-8-27-20-31(52(43,44)45)21-35(36(27)37)53(46,47)48;;/h4-21,42H,1-3H3,(H,43,44,45)(H,46,47,48);;/q;2*+1/p-2
C.I. Disperse Yellow 64	C18H10BrNO3	4.05	10319-14-9	Pos/neg	365.977	367.992		InChI=1S/C18H10BrNO3/c19-14-11-7-3-4-8-12(11)20-15(18(14)23)13-16(21)9-5-1-2-6-10(9)17(13)22/h1-8,13,23H
C.I. Direct Red 26	C18H14N2Na2O7S2	0.49	3761-53-3	Pos/neg	478.997	481.011	x	InChI=1S/C18H16N2O7S2.2Na/c1-10-3-6-15(11(2)7-10)19-20-17-14-5-4-13(28(22,23)24)8-12(14)9-16(18(17)21)29(25,26)27;;/h3-9,21H,1-2H3,(H,22,23,24)(H,25,26,27);;/q;2*+1/p-2
C.I. Acid Black 1	C22H14N6Na2O9S2	1.15	1064-48-8	Pos/neg	614.999	617.013		InChI=1S/C22H16N6O9S2.2Na/c23-19-18-12(11-17(39(35,36)37)21(22(18)29)27-24-13-4-2-1-3-5-13)10-16(38(32,33)34)20(19)26-25-14-6-8-15(9-7-14)28(30)31;;/h1-11,29H,23H2,(H,32,33,34)(H,35,36,37);;/q;2*+1/p-2
C.I. Direct Blue 106	C30H16Cl2N4Na2O8S2	4.46	6527-70-4	Pos	-	740.965		InChI=1S/C30H18Cl2N4O8S2.2Na/c31-25-28-30(44-22-12-20(34-16-9-5-2-6-10-16)24(46(40,41)42)14-18(22)36-28)26(32)27-29(25)43-21-11-19(33-15-7-3-1-4-8-15)23(45(37,38)39)13-17(21)35-27;;/h1-14,33,35H,(H,37,38,39)(H,40,41,42);;/q;2*+1/p-2
C.I. Acid Violet 49	C39H40N3NaO6S2	-1.91	1694-09-3	Pos	-	734.233		InChI=1S/C39H41N3O6S2.Na/c1-5-41(27-29-9-7-11-37(25-29)49(43,44)45)35-21-15-32(16-22-35)39(31-13-19-34(20-14-31)40(3)4)33-17-23-36(24-18-33)42(6-2)28-30-10-8-12-38(26-30)50(46,47)48;/h7-26H,5-6,27-28H2,1-4H3,(H-,43,44,45,46,47,48);/q;+1/p-1
C.I. Acid Blue 80	C32H28N2Na2O8S2	4.55	4474-24-2	Pos/neg	677.101	679.116		InChI=1S/C32H30N2O8S2.2Na/c1-15-13-17(3)31(43(37,38)39)19(5)27(15)33-23-11-12-24(26-25(23)29(35)21-9-7-8-10-22(21)30(26)36)34-28-16(2)14-18(4)32(20(28)6)44(40,41)42;;/h7-14,33-34H,1-6H3,(H,37,38,39)(H,40,41,42);;/q;2*+1/p-2
C.I. Direct Brown 95	C31H18CuN6Na2O9S	4.27	16071-86-6	Pos/neg	757.987	760.002		InChI=1S/C31H22N6O9S.Cu.2Na/c38-26-12-9-21(15-23(26)31(42)43)34-32-19-5-1-17(2-6-19)18-3-7-20(8-4-18)33-37-29-28(40)14-11-24(30(29)41)35-36-25-16-22(47(44,45)46)10-13-27(25)39;;;/h1-16,38-41H,(H,42,43)(H,44,45,46);;;/q;+2;2*+1/p-4
2-((4-((2-cyanoethyl)ethylamino)phenyl)azo)-5-((4-nitrophenyl)azo)thiophene-3-carbonitrile	C22H18N8O2S	6.24	87606-56-2	Pos	-	459.135		InChI=1S/C22H18N8O2S/c1-2-29(13-3-12-23)19-8-4-18(5-9-19)26-28-22-16(15-24)14-21(33-22)27-25-17-6-10-20(11-7-17)30(31)32/h4-11,14H,2-3,13H2,1H3
Dipotassium 4-amino-6-{(E)-[4-({4-[(E)-(2,4-diaminophenyl)diazenyl]phenyl}sulfamoyl)phenyl]diazenyl}-5-hydroxy-3-[(E)-(4-nitrophenyl)diazenyl]-2,7-naphthalenedisulfonate	C34H25K2N11O11S3	2.6	85223-29-6	Pos	-	938.024		InChI=1S/C34H27N11O11S3.2K/c35-19-1-14-27(26(36)17-19)41-38-20-2-4-23(5-3-20)44-57(49,50)25-12-8-22(9-13-25)40-43-33-29(59(54,55)56)16-18-15-28(58(51,52)53)32(31(37)30(18)34(33)46)42-39-21-6-10-24(11-7-21)45(47)48;;/h1-17,44,46H,35-37H2,(H,51,52,53)(H,54,55,56);;/q;2*+1/p-2
C.I. Solvent Orange 7	C18H16N2O	4.56	3118-97-6	Pos	-	277.134	x	InChI=1S/C18H16N2O/c1-12-7-9-16(13(2)11-12)19-20-18-15-6-4-3-5-14(15)8-10-17(18)21/h3-11,21H,1-2H3/b20-19+
1-chloro-3-(ethyl(3-methyl-4-((5-nitro-2-thiazolyl)azo)phenyl)amino)-2-propanol	C15H18ClN5O3S	3.9	70865-21-3	Pos	-	384.089		InChI=1S/C15H18ClN5O3S/c1-3-20(9-12(22)7-16)11-4-5-13(10(2)6-11)18-19-15-17-8-14(25-15)21(23)24/h4-6,8,12,22H,3,7,9H2,1-2H3
C.I. Acid Brown 106	C24H14N8Na2O12S2	2.44	85631-85-2	Pos	-	717.004		InChI=1S/C20H16N4O7S/c1-11-8-12(32(29,30)31)6-7-14(11)21-23-16-9-17(19(26)10-18(16)25)24-22-15-5-3-2-4-13(15)20(27)28/h2-10,25-26H,1H3,(H,27,28)(H,29,30,31)
C.I. Disperse Orange 1.1	C14H13N5O3	2.31	26311-09-1	Pos	-	300.109		InChI=1S/C14H13N5O3/c1-9(20)16-14-8-10(15)2-7-13(14)18-17-11-3-5-12(6-4-11)19(21)22/h2-8H,15H2,1H3,(H,16,20)
C.I. Disperse Orange 31	C19H19N5O4	4.11	61968-38-5/68391-42-4	Pos	-	382.151		InChI=1S/C19H19N5O4/c1-15(25)28-14-13-23(12-2-11-20)18-7-3-16(4-8-18)21-22-17-5-9-19(10-6-17)24(26)27/h3-10H,2,12-14H2,1H3
C.I. Disperse Orange 33	C19H21N5O2	5.04	69472-19-1	Pos	-	352.177		InChI=1S/C18H19N5O2/c1-2-13-22(14-3-12-19)17-8-4-15(5-9-17)20-21-16-6-10-18(11-7-16)23(24)25/h4-11H,2-3,13-14H2,1H3
C.I. Disperse Red 179	C19H18N6O2S	5.04	16586-42-8	Pos	-	395.128		InChI=1S/C19H18N6O2S/c1-3-24(10-4-9-20)14-5-7-16(13(2)11-14)22-23-19-21-17-8-6-15(25(26)27)12-18(17)28-19/h5-8,11-12H,3-4,10H2,1-2H3
C.I. Disperse Red 278	C22H25N5O7	3.61	68248-10-2	Pos	-	472.183		InChI=1S/C22H25N5O7/c1-15(28)23-20-14-18(26(12-10-21(29)33-2)13-11-22(30)34-3)8-9-19(20)25-24-16-4-6-17(7-5-16)27(31)32/h4-9,14H,10-13H2,1-3H3,(H,23,28)
C.I. Disperse Yellow 241	C14H10Cl2N4O2	2.68	83249-52-9	Pos/neg	335.011	337.025		InChI=1S/C14H10Cl2N4O2/c1-7-9(6-17)13(21)20(2)14(22)12(7)19-18-8-3-4-10(15)11(16)5-8/h3-5,21H,1-2H3
C.I. Solvent Red 25	C24H20N4O	6.66	3176-79-2	Pos	-	381.171		InChI=1S/C24H20N4O/c1-16-6-5-8-19(14-16)25-27-22-12-11-20(15-17(22)2)26-28-24-21-9-4-3-7-18(21)10-13-23(24)29/h3-15,29H,1-2H3
Disodium 7-hydroxy-8-[[4-[1-[4-[(4-hydroxyphenyl)azo]phenyl]cyclohexyl]phenyl]azo]naphthalene-1,3-disulphonate	C34H28N4Na2O8S2	4.93	6507-77-3	Pos/neg	729.107	731.122		InChI=1S/C34H30N4O8S2.2Na/c39-28-15-13-27(14-16-28)36-35-25-9-5-23(6-10-25)34(18-2-1-3-19-34)24-7-11-26(12-8-24)37-38-33-30(40)17-4-22-20-29(47(41,42)43)21-31(32(22)33)48(44,45)46;;/h4-17,20-21,39-40H,1-3,18-19H2,(H,41,42,43)(H,44,45,46);;/q;2*+1/p-2
2-(ethyl(3-methyl-4-((5-nitrothiazol-2-yl)azo)phenyl)amino)ethanol	C14H17N5O3S	3.3	68516-81-4	Pos/neg	334.098	336.112		InChI=1S/C14H17N5O3S/c1-3-18(6-7-20)11-4-5-12(10(2)8-11)16-17-14-15-9-13(23-14)19(21)22/h4-5,8-9,20H,3,6-7H2,1-2H3
Pentadecafluorooctanoic acid	C8HF15O2	7.75	335-67-1	Neg	412.966	-	x	InChI=1S/C8HF15O2/c9-2(10,1(24)25)3(11,12)4(13,14)5(15,16)6(17,18)7(19,20)8(21,22)23/h(H,24,25)
Perfluorooctanesulfonic acid	C8HF17O3S	4.9	1763-23-1	Neg	498.93	-	x	InChI=1S/C8HF17O3S/c9-1(10,3(13,14)5(17,18)7(21,22)23)2(11,12)4(15,16)6(19,20)8(24,25)29(26,27)28/h(H,26,27,28)
Bisphenol A	C15H16O2	3.43	80-05-7	Neg	227.108	-	x	InChI=1S/C15H16O2/c1-15(2,11-3-7-13(16)8-4-11)12-5-9-14(17)10-6-12/h3-10,16-17H,1-2H3
4-heptylphenol	C13H20O	5.13	1987-50-4	Neg	191.144	-	x	InChI=1S/C13H20O/c1-2-3-4-5-6-7-12-8-10-13(14)11-9-12/h8-11,14H,2-7H2,1H3
Nonadecafluorodecanoic acid	C10HF19O2	9.53	335-76-2	Neg	512.96	-	x	InChI=1S/C10HF19O2/c11-2(12,1(30)31)3(13,14)4(15,16)5(17,18)6(19,20)7(21,22)8(23,24)9(25,26)10(27,28)29/h(H,30,31)
p-(1,1-dimethylpropyl)phenol	C11H16O	3.7	80-46-6	Neg	163.113	-	x	InChI=1S/C11H16O/c1-4-11(2,3)9-5-7-10(12)8-6-9/h5-8,12H,4H2,1-3H3
1,3-propanesultone	C3H6O3S	-0.69	1120-71-4	Pos	-	123.011		InChI=1S/C3H6O3S/c4-7(5)3-1-2-6-7/h1-3H2
Perfluorononan-1-oic-acid	C9HF17O2	8.64	375-95-1	Neg	462.963	-	x	InChI=1S/C9HF17O2/c10-2(11,1(27)28)3(12,13)4(14,15)5(16,17)6(18,19)7(20,21)8(22,23)9(24,25)26/h(H,27,28)
Congo red	C32H22N6Na2O6S2	2.63	573-58-0	Pos	-	697.091	x	InChI=1S/C32H24N6O6S2.2Na/c33-31-25-7-3-1-5-23(25)29(45(39,40)41)17-27(31)37-35-21-13-9-19(10-14-21)20-11-15-22(16-12-20)36-38-28-18-30(46(42,43)44)24-6-2-4-8-26(24)32(28)34;;/h1-18H,33-34H2,(H,39,40,41)(H,42,43,44);;/q;2*+1/p-2
1,2-diethoxyethane	C6H14O2	0.62	629-14-1	Pos	-	119.107		InChI=1S/C6H14O2/c1-3-7-5-6-8-4-2/h3-6H2,1-2H3
DecaBDE	C12Br10O	11.24	1163-19-5	Pos	-	950.186		InChI=1S/C12Br10O/c13-1-3(15)7(19)11(8(20)4(1)16)23-12-9(21)5(17)2(14)6(18)10(12)22
Henicosafluoroundecanoic acid	C11HF21O2	10.42	2058-94-8	neg	562.957	-	x	InChI=1S/C11HF21O2/c12-2(13,1(33)34)3(14,15)4(16,17)5(18,19)6(20,21)7(22,23)8(24,25)9(26,27)10(28,29)11(30,31)32/h(H,33,34)
Tricosafluorododecanoic acid	C12HF23O2	11.31	307-55-1	neg	612.954	-	x	InChI=1S/C12HF23O2/c13-2(14,1(36)37)3(15,16)4(17,18)5(19,20)6(21,22)7(23,24)8(25,26)9(27,28)10(29,30)11(31,32)12(33,34)35/h(H,36,37)
Michler’s ketone	C17H20N2O	3.87	90-94-8	Pos	-	269.165	x	InChI=1S/C17H20N2O/c1-18(2)15-9-5-13(6-10-15)17(20)14-7-11-16(12-8-14)19(3)4/h5-12H,1-4H3
4-(1,1,3,3-tetramethylbutyl)phenol	C14H22O	5.3	140-66-9	Pos/neg	205.16	207.174	x	InChI=1S/C14H22O/c1-13(2,3)10-14(4,5)11-6-8-12(15)9-7-11/h6-9,15H,10H2,1-5H3
2,3,4,6-Tetrachlorophenol	C6H2Cl4O	4.17	58-90-2	neg	228.879	-	x	InChI=1S/C6H2Cl4O/c7-2-1-3(8)6(11)5(10)4(2)9/h1,11H
Phenolphthalein	C20H14O4	2.63	77-09-8	Pos/neg	317.082	319.096	x	InChI=1S/C20H14O4/c21-15-9-5-13(6-10-15)20(14-7-11-16(22)12-8-14)18-4-2-1-3-17(18)19(23)24-20/h1-12,21-22H
Disulfiram	C10H20N2S4	3.88	97-77-8	Pos	-	297.058	x	InChI=1S/C10H20N2S4/c1-5-11(6-2)9(13)15-16-10(14)12(7-3)8-4/h5-8H2,1-4H3
p-Phenylenediamine	C6H8N2	-0.68	106-50-3	Pos	-	109.076	x	InChI=1S/C6H8N2/c7-5-1-2-6(8)4-3-5/h1-4H,7-8H2
2,4-dinitrotoluene	C7H6N2O4	2.08	121-14-2	Pos	-	183.04	x	InChI=1S/C7H6N2O4/c1-5-2-3-6(8(10)11)4-7(5)9(12)13/h2-4H,1H3
pseudocumidine	C9H13N	2.32	137-17-7	Pos	-	136.112	x	InChI=1S/C9H13N/c1-6-4-8(3)9(10)5-7(6)2/h4-5H,10H2,1-3H3
Dazomet	C5H10N2S2	0.16	533-74-4	Pos	-	163.036		InChI=1S/C5H10N2S2/c1-6-3-7(2)5(8)9-4-6/h3-4H2,1-2H3
Toluene diisocyanate	C9H6N2O2	3.47	584-84-9	Pos	-	175.05	x	InChI=1S/C9H6N2O2/c1-7-2-3-8(10-5-12)4-9(7)11-6-13/h2-4H,1H3
C.I. Disperse Blue 1	C14H12N4O2	2.58	2475-45-8	Pos	-	269.103		InChI=1S/C14H12N4O2/c15-5-1-2-6(16)10-9(5)13(19)11-7(17)3-4-8(18)12(11)14(10)20/h1-4H,15-18H2
N-{4-[(2-hydroxy-5-methylphenyl)diazenyl]phenyl}acetamide	C15H15N3O2	3.98	2832-40-8	Pos/neg	268.109	270.124	x	InChI=1S/C15H15N3O2/c1-10-3-8-15(20)14(9-10)18-17-13-6-4-12(5-7-13)16-11(2)19/h3-9,20H,1-2H3,(H,16,19)
2-methylquinoline	C10H9N	2.54	91-63-4	Pos	-	144.081		InChI=1S/C10H9N/c1-8-6-7-9-4-2-3-5-10(9)11-8/h2-7H,1H3
m-nitroaniline	C6H6N2O2	1.37	99-09-2	Neg	137.036	-		InChI=1S/C6H6N2O2/c7-5-2-1-3-6(4-5)8(9)10/h1-4H,7H2
p-nitroaniline	C6H6N2O2	1.39	100-01-6	Neg	137.036	-	x	InChI=1S/C6H6N2O2/c7-5-1-3-6(4-2-5)8(9)10/h1-4H,7H2
o-nitroaniline	C6H6N2O2	1.83	88-74-4	Neg	137.036	-		InChI=1S/C6H6N2O2/c7-5-3-1-2-4-6(5)8(9)10/h1-4H,7H2
5-chloro-2-Nitroaniline	C6H5ClN2O2	2.76	216-661-5	Neg	170.997	-		InChI=1S/C6H5ClN2O2/c7-4-1-2-6(9(10)11)5(8)3-4/h1-3H,8H2
2-bromo-4,6-dinitroaniline	C6H4BrN3O4	3.09	1817-73-8	Pos/neg	259.931	261.946		InChI=1S/C6H4BrN3O4/c7-4-1-3(9(11)12)2-5(6(4)8)10(13)14/h1-2H,8H2
2,6-dichloro-4-nitroaniline	C6H4Cl2N2O2	3.54	99-30-9	Neg	204.958	-	x	InChI=1S/C6H4Cl2N2O2/c7-4-1-3(10(11)12)2-5(8)6(4)9/h1-2H,9H2
6-chloro-2,4-dinitroaniline	C6H4ClN3O4	3.38	3531-19-9	Neg	215.982	-		InChI=1S/C6H4ClN3O4/c7-4-1-3(9(11)12)2-5(6(4)8)10(13)14/h1-2H,8H2
2,4-dinitroaniline	C6H5N3O4	2.22	202-553-5	Neg	182.021	-		InChI=1S/C6H5N3O4/c7-5-2-1-4(8(10)11)3-6(5)9(12)13/h1-3H,7H2
4-chloro-3-nitroaniline	C6H5ClN2O3	1.98	635-22-3	Neg	-	-		InChI=1S/C6H5ClN2O2/c7-5-2-1-4(8)3-6(5)9(10)11/h1-3H,8H2
*logP values obtained from ChemOffice20 (PerkinElmer)

## Sheet: S4. Suggestions Suspect
Table S4. Suspect screening: Suggested formula, name, Mw, logP, retention time (RT), predicted RT and number of times detected by Compound Discoverer.
Formula	Name	Mw. [Da]	LogP*	RT [min]	Predicted RT [min]	Detection frequency (#)
Negative ion mode
C14 H22 O	4-(1,1,3,3-tetramethylbutyl)phenol	206.167	5.3	13.953	13.531	14
C6 H4 Br N3 O4	2-bromo-4,6-dinitroaniline	260.938	3.09	8.644	8.558	14
C6 H4 Cl N3 O4	6-chloro-2,4-dinitroaniline	216.989	3.38	8.269	9.211	14
C6 H4 Cl2 N2 O2	2,6-dichloro-4-nitroaniline	205.964	3.54	9.28	9.571	13
C6 H5 N3 O4	2,4-dinitroaniline	183.027	2.22	6.974	6.6	12
C6 H5 Cl N2 O2	5-Chloro-2-Nitroaniline	172.003	2.76	7.67	7.816	9
C6 H5 Cl N2 O2	5-Chloro-2-Nitroaniline	172.003	2.76	8.777	7.816	2
C6 H4 Cl2 N2 O2	2,6-dichloro-4-nitroaniline	205.964	3.54	9.549	9.571	2
C6 H4 Cl N3 O4	6-chloro-2,4-dinitroaniline	216.988	3.38	8.508	9.211	2
C6 H5 N3 O4	2,4-dinitroaniline	183.027	2.22	7.223	6.6	2
C17 H20 N4 O4	C.I. Disperse Red 17	344.149	3.75	9.868	10.043	1
C7 H8 N2 O3	2-amino-5-nitroanisol	168.053	1.85	5.328	5.768	1
C14 H10 Cl2 N4 O2	C.I. Disperse Yellow 241	336.017	2.68	7.458	7.636	1
C8 H F15 O2	Pentadecafluorooctanoic acid	413.974	7.75	19.13	19.044	1
C15 H15 N3 O2	N-{4-[(2-Hydroxy-5-methylphenyl)diazenyl]phenyl}acetamide	269.116	3.98	10.921	10.561	1
C6 H5 Cl N2 O2	5-Chloro-2-Nitroaniline	172.003	2.76	6.344	7.816	1
C6 H4 Cl2 N2 O2	2,6-dichloro-4-nitroaniline	205.964	3.54	10.343	9.571	1
C6 H4 Cl N3 O4	6-chloro-2,4-dinitroaniline	216.988	3.38	8.655	9.211	1
C6 H5 N3 O4	2,4-dinitroaniline	183.027	2.22	6.886	6.6	1
C6 H5 N3 O4	2,4-dinitroaniline	183.027	2.22	7.107	6.6	1
C7 H5 N S2	2-Mercaptobenzothiazole	166.986	2.41	6.629	7.028	1
Positive ion mode
C9 H7 N	Quinoline	129.058	2.08	6.283	6.285	21
C7 H5 N S	Benzothiazole	135.014	2.01	6.414	6.128	19
C5 H9 N O	1-methyl-2-Pyrrolidinone	99.0685	-0.4	1.213	0.705	17
C10 H9 N	2-naphtylamine	143.073	2.17	7.033	6.488	16
C10 H9 N	6-Methylquinoline	143.073	2.54	7.033	7.321	16
C10 H9 N	2-methylquinoline	143.073	2.54	7.033	7.321	16
C8 H11 N	2,6-dimethylaniline	121.089	1.86	5.745	5.79	13
C16 H22 O4	Diisobutyl phthalate	278.151	4.46	13.055	11.641	11
C10 H9 N	2-naphtylamine	143.073	2.17	7.738	6.488	10
C10 H9 N	6-Methylquinoline	143.073	2.54	7.738	7.321	10
C10 H9 N	2-methylquinoline	143.073	2.54	7.738	7.321	10
C10 H9 N	2-naphtylamine	143.073	2.17	7.897	6.488	10
C10 H9 N	6-Methylquinoline	143.073	2.54	7.897	7.321	10
C10 H9 N	2-methylquinoline	143.073	2.54	7.897	7.321	10
C5 H9 N O	1-methyl-2-Pyrrolidinone	99.0685	-0.4	0.64	0.705	9
C24 H38 O4	Bis (2-ethylhexyl)phthalate (DEHP)	390.277	8.71	19.865	21.204	9
C19 H18 N6 O2 S	C.I. Disperse Red 179	394.121	5.04	13.73	12.946	8
C11 H11 N	4-Methylquinaldine	157.089	3	8.109	8.356	8
C10 H9 N	2-naphtylamine	143.073	2.17	7.527	6.488	7
C10 H9 N	6-Methylquinoline	143.073	2.54	7.527	7.321	7
C10 H9 N	2-methylquinoline	143.073	2.54	7.527	7.321	7
C11 H11 N	4-Methylquinaldine	157.089	3	8.479	8.356	7
C11 H11 N	4-Methylquinaldine	157.089	3	8.268	8.356	6
C7 H5 N S	Benzothiazole	135.014	2.01	5.814	6.128	6
C7 H5 N S	Benzothiazole	135.014	2.01	5.638	6.128	6
C9 H7 N	Quinoline	129.058	2.08	6.745	6.285	5
C10 H9 N	2-naphtylamine	143.073	2.17	8.097	6.488	5
C10 H9 N	6-Methylquinoline	143.073	2.54	8.097	7.321	5
C10 H9 N	2-methylquinoline	143.073	2.54	8.097	7.321	5
C19 H19 N5 O4	3-((2-(acetyloxy)ethyl)(4-((4-nitrophenyl)azo)phenyl)amino)propiononitrile	381.143	4.11	12.385	10.853	5
C19 H19 N5 O4	C.I. Disperse Orange 31	381.143	4.11	12.385	10.853	5
C12 H11 N	4-Aminobiphenyl	169.089	2.77	9.483	7.838	5
C7 H9 N	o-toluidine	107.073	1.4	6.251	4.755	5
C5 H9 N O	1-methyl-2-Pyrrolidinone	99.0685	-0.4	0.415	0.705	4
C18 H16 N2 O	C,I, Solvent Orange 7	276.126	4.56	12.517	11.866	4
C7 H7 N3	5-methyl-1H-benzotriazole	133.064	1.8	4.949	5.655	4
C30 H29 N3 O	2-(2H-benzotriazol-2-yl)-4,6-bis(1-methyl-1-phenylethyl)phenol	447.231	9.21	19.651	21.632	4
C9 H7 N	Quinoline	129.058	2.08	6.513	6.285	3
C11 H11 N	4-Methylquinaldine	157.089	3	8.926	8.356	3
C11 H11 N	4-Methylquinaldine	157.089	3	10.023	8.356	3
C12 H11 N	4-Aminobiphenyl	169.089	2.77	9.752	7.838	3
C7 H9 N	o-toluidine	107.073	1.4	6.146	4.755	3
C11 H11 N	4-Methylquinaldine	157.089	3	7.661	8.356	3
C18 H16 N2 O	C,I, Solvent Orange 7	276.126	4.56	10.119	11.866	3
C18 H16 N2 O	C,I, Solvent Orange 7	276.126	4.56	11.162	11.866	3
C5 H9 N O	1-methyl-2-Pyrrolidinone	99.0685	-0.4	0.464	0.705	2
C10 H9 N	2-naphtylamine	143.073	2.17	8.363	6.488	2
C10 H9 N	6-Methylquinoline	143.073	2.54	8.363	7.321	2
C10 H9 N	2-methylquinoline	143.073	2.54	8.363	7.321	2
C5 H9 N O	1-methyl-2-Pyrrolidinone	99.0685	-0.4	1.088	0.705	2
C7 H9 N O	o-Anisidine	123.068	1.09	4.736	4.058	2
C12 H10 N4 O2	C.I. Disperse Orange 3	242.08	3.79	11.183	10.133	2
C8 H11 N	2,6-dimethylaniline	121.089	1.86	5.591	5.79	2
C9 H13 N	Trimethylaniline	135.105	2.32	5.862	6.826	2
C9 H13 N	pseudocumidine	135.105	2.32	5.862	6.826	2
C6 H12 O3	2-ethoxyethyl acetate	132.079	0.45	1.264	2.618	2
C12 H11 N	4-Aminobiphenyl	169.089	2.77	8.236	7.838	2
C13 H11 N3 O	2-(benzotriazol-2-yl)-4-methylphenol	225.09	4.3	13.596	11.281	2
C19 H18 N6 O2 S	C.I. Disperse Red 179	394.121	5.04	14.232	12.946	1
C11 H11 N	4-Methylquinaldine	157.089	3	9.578	8.356	1
C11 H11 N	4-Methylquinaldine	157.089	3	9.193	8.356	1
C8 H11 N O	6-methoxy-m-toluidine (p-cresidine)	137.084	1.55	5.518	5.093	1
C19 H19 N5 O4	3-((2-(acetyloxy)ethyl)(4-((4-nitrophenyl)azo)phenyl)amino)propiononitrile	381.143	4.11	11.728	10.853	1
C19 H19 N5 O4	C.I. Disperse Orange 31	381.143	4.11	11.728	10.853	1
C6 H8 N2	p-Phenylenediamine	108.069	-0.68	0.779	0.075	1
C7 H10 N2	2,4-Diaminotoluene	122.084	0.15	1.703	1.943	1
C7 H9 N O	o-Anisidine	123.068	1.09	2.763	4.058	1
C18 H16 N2 O	C,I, Solvent Orange 7	276.126	4.56	12.935	11.866	1
C6 H12 O3	2-ethoxyethyl acetate	132.079	0.45	2.519	2.618	1
C14 H16 N2	3,3'-Dimethylbiphenyl-4,4'-diamine	212.131	2.48	8.764	7.186	1
C19 H21 N5 O2	C.I. Disperse Orange 33	351.169	5.04	11.324	12.946	1
*logP values obtained from ChemOffice20 (PerkinElmer)

## Sheet: S5. Suggestions Nontarget
S5. Non-target screening: Suggested formula, name, Mw, logP, retention time (RT), predicted RT, number of references in ChemSpider, mzCloud hit score and number of times detected from Compound Discoverer
Positive mode										Negative mode
Formula	Name	Mw. [Da]	LogP*	RT [min]	Predicted RT [min]	# references ChemSpider	mzCloud score %	Detection frequency (#)		Formula	Name	Mw. [Da]	LogP*	RT [min]	Predicted RT [min]	# references ChemSpider	mzCloud score %	# times detected
mzCloud										mzCloud
C6 H11 N O	Caprolactam	113.084	0.26	2.453	2.19		80.8	23		C12 H26 O4 S	Dodecyl sulfate	266.155	3.46	10.854	9.391		96.8	24
C9 H7 N	Quinoline	129.058	2.08	6.346	6.285		93.3	22		C14 H30 O4 S	Myristyl sulfate	294.186	4.37	12.247	11.438		86.8	24
C4 H5 N O S	2-Methyl-4-isothiazolin-3-one	115.009	-0.11	0.996	1.358		92.7	21		C10 H12 N2 O5	Dinoterb	240.074	3.27	8.126	8.963		89.7	23
C9 H21 N O3	Triisopropanolamine	191.152	-0.35	2.586	0.818		88.7	21		C12 H26 O3 S	1-Dodecanesulfonic acid	250.16	3.76	10.009	10.066		81.7	23
C5 H9 N O	N-Methyl-2-pyrrolidone	99.0685	-0.4	1.325	0.705		91.9	19		C14 H22 O	2.6-di-tert-Butylphenol	206.166	5.05	14.687	12.969		90.9	22
C12 H27 O4 P	Tributyl phosphate	266.164	4.18	12.543	11.011		89.1	17		C6 H4 N2 O5	2.4-Dinitrophenol	184.011	1.4	3.361	4.755		86.6	19
C27 H27 Cl N4 O4 S	Methyl (6S)-3-(4-chlorobenzyl)-5-{[5-(dimethylamino)-1-naphthyl]sulfonyl}-4,5,6,7-tetrahydro-3H-imidazo[4,5-c]pyridine-6-carboxylate	538.145	4.58	10.834	11.911		84	16		C10 H8 O3 S	2-Naphthalenesulfonic acid	208.019	2.19	4.71	6.533		80.2	16
C13 H9 N	Acridine	179.073	3.54	9.178	9.571		84.8	13		C16 H30 O2	Palmitoleic acid	254.224	5.45	14.763	13.869		91.5	15
C18 H15 O4 P	Triphenyl phosphate	326.07	5.6	12.789	14.206		95.5	13		C18 H34 O2	Oleic acid	282.255	6.29	17.102	15.759		99	13
C20 H34 O2	11(Z),14(Z),17(Z)-Eicosatrienoic acid	306.255	6.78	17.266	16.861		94.3	13		C6 H4 Cl2 N2 O2	Dicloran	205.964	3.54	9.996	9.571		92.9	13
C12 H17 N O	DEET	191.131	2.58	8.429	7.411		80.3	12		C14 H28 O3	(R)-3-Hydroxy myristic acid	244.203	3.85	10.509	10.268		94.3	11
C13 H9 N	Acridine	179.073	3.54	10.576	9.571		83.7	12		C15 H22 O3	2-[(2S.4aR.8aS)-2-Hydroxy-4a-methyl-8-methylenedecahydro-2-naphthalenyl]acrylic acid	250.157	2.47	8.068	7.163		81.6	11
C13 H9 N	Acridine	179.073	3.54	9.527	9.571		84.2	11		C15 H30 O2	Pentadecanoic acid	242.224	5.35	15.368	13.644		85.8	11
C13 H9 N O	5,6-Dihydrophenanthridin-6-one	195.068	2.48	6.615	7.186		84.8	11		C18 H32 O2	Linoleic acid	280.24	5.97	15.724	15.039		95	11
C27 H56 O10	PPG n9	540.389	0.83	5.457	3.473		81.5	11		C18 H32 O2	Linoleic acid	280.24	5.97	15.545	15.039		95	11
C10 H9 N	6-Methylquinoline	143.073	2.54	7.803	7.321		93.1	10		C14 H28 O2	Myristic acid	228.208	4.94	13.97	12.721		80.9	10
C10 H9 N	6-Methylquinoline	143.073	2.54	7.969	7.321		95.3	8		C6 H5 N O3	4-Nitrophenol	139.027	1.91	5.086	5.903		86.1	10
C14 H11 N	Iminostilbene	193.089	3.31	10.675	9.053		90.9	8		C15 H30 O2	Pentadecanoic acid	242.224	5.35	14.857	13.644		89.4	8
C16 H11 N	1-Aminopyrene	217.089	3.54	11.09	9.571		84.5	8		C18 H34 O2	Oleic acid	282.255	6.29	17.6	15.759		98.3	8
C11 H19 N O S	Octhilinone (OIT)	213.119	3.59	10.714	9.683		91.6	7		C20 H36 O2	11(Z).14(Z)-Eicosadienoic acid	308.272	7.1	17.91	17.581		92.3	8
C10 H9 N	6-Methylquinoline	143.073	2.54	7.608	7.321		92.2	6		C22 H38 O2	Docosatrienoic acid	334.287	7.62	18.835	18.751		86.6	8
C12 H11 N	4-Aminobiphenyl	169.089	2.77	9.585	7.838		87.5	6		C14 H10 N2 O	4-Phenyl-1.2-dihydroquinazolin-2-one	222.079	2.95	8.169	8.243		80.6	7
C7 H7 N3	5-Methylbenzotriazole	133.064	1.8	5.029	5.655		88.8	6		C18 H32 O2	Linoleic acid	280.24	5.97	15.238	15.039		96.2	7
C10 H9 N	6-Methylquinoline	143.073	2.54	8.192	7.321		95.8	5		C18 H34 O2	Oleic acid	282.255	6.29	17.445	15.759		98.4	7
C25 H36 N6 O4 S	Udenafil	516.254	2.99	8.203	8.333		81.5	5		C15 H30 O2	Pentadecanoic acid	242.224	5.35	15.021	13.644		99.1	6
C9 H21 N O3	Triisopropanolamine	191.152	-0.35	2.376	0.818		84.1	5		C18 H34 O2	Oleic acid	282.255	6.29	17.279	15.759		98	6
C9 H7 N O	8-Hydroxyquinoline	145.053	1.73	4.671	5.498		94.7	5		C20 H30 O2	Abietic acid	302.225	4.97	14.694	12.789		94.9	6
C10 H9 N	6-Methylquinoline	143.073	2.54	8.452	7.321		94.7	4		C22 H38 O2	Docosatrienoic acid	334.287	7.62	18.714	18.751		95.6	6
C11 H12 N2	3,5-Dimethyl-1-phenylpyrazole	172.1	3.07	6.963	8.513		82.6	4		C12 H10 O4 S	4.4'-Dihydroxydiphenylsulfone	250.03	2.15	6.497	6.443		90.5	5
C16 H30 O2	Δ2-trans-Hexadecenoic acid	254.224	5.75	13.439	14.544		89.4	4		C16 H30 O2	Palmitoleic acid	254.224	5.45	14.489	13.869		91.5	5
C18 H30 O3	9-Oxo-10(E),12(E)-octadecadienoic acid	294.219	4.83	11.053	12.473		93.2	4		C20 H36 O2	11(Z).14(Z)-Eicosadienoic acid	308.271	7.1	18.054	17.581		93.6	5
C6 H6 N2 O	Nicotinamide	122.048	-0.4	1.049	0.705		87.9	4		C6 H5 N O3	4-Nitrophenol	139.027	1.91	5.375	5.903		84.9	5
C9 H7 N O	8-Hydroxyquinoline	145.053	1.73	4.354	5.498		96.5	4		C15 H30 O2	Pentadecanoic acid	242.224	5.35	15.519	13.644		96.5	4
C30 H29 N3 O	2-(2H-Benzotriazol-2-yl)-4,6-bis(1-methyl-1-phenylethyl)phenol	447.231	8.89	19.751	21.609		83.3	3		C16 H30 O2	Palmitoleic acid	254.224	5.45	14.918	13.869		85.1	4
C10 H11 N O3	Methylhippuric acid	193.074	1.2	5.076	4.305		80.4	2		C18 H30 O2	Oleic acid alkyne	278.224	5.54	14.089	14.071		80.3	4
C10 H13 N5 O4	Adenosine	267.097	-1.1	0.507	-0.87		86.9	2		C18 H32 O2	Linoleic acid	280.24	5.97	15.96	15.039		88	4
C14 H11 N	2-Phenylindole	193.089	3.31	7.414	9.053		88.5	2		C20 H14 O2	(S)-Binol	286.099	4.92	11.704	12.676		91.4	4
C15 H12 N2	3,5-Diphenylpyrazole	220.1	3.96	10.271	10.516		80.2	2		C6 H6 O4 S	4-Phenolsulfonic acid	173.998	0.8	1.853	3.405		85.9	4
C15 H15 N O	4-(Dimethylamino)benzophenone	225.115	3.53	10.932	9.548		89.9	2		C13 H10 O3	3-Phenoxybenzoic acid	214.063	3.13	9.461	8.648		89.5	3
C15 H17 Cl N2 O2	Climbazole	292.097	3.69	11.025	9.908		83.1	2		C13 H10 O3	4.4'-Dihydroxybenzophenone	214.063	2.46	6.569	7.141		90.4	3
C18 H15 O P	Triphenylphosphine oxide	278.086	2.83	9.235	7.973		86.3	2		C18 H32 O2	Linoleic acid	280.24	5.97	16.077	15.039		82.3	3
C7 H9 N O	2-Anisidine	123.068	1.09	4.827	4.058		83.2	2		C20 H22 O6	Matairesinol	358.142	3.25	8.297	8.918		87.4	3
C9 H20 N2 S	N,N'-Dibutylthiourea	188.135	2.81	9.157	7.928		85.6	2		C15 H22 O3	2-[(2S.4aR.8aS)-2-Hydroxy-4a-methyl-8-methylenedecahydro-2-naphthalenyl]acrylic acid	250.157	2.47	8.158	7.163		83.9	2
C9 H21 N O3	Triisopropanolamine	191.152	-0.35	2.776	0.818		88.7	2		C16 H30 O2	Palmitoleic acid	254.224	5.45	15.28	13.869		81.5	2
C10 H9 N	6-Methylquinoline	143.073	2.54	8.715	7.321		94	1		C18 H34 O2	Oleic acid	282.256	6.29	16.95	15.759		98.3	2
C12 H17 N O	DEET	191.131	2.58	8.315	7.411		88.4	1		C20 H32 O2	CP 47.497-C6-Homolog	304.24	5.78	16.33	14.611		83.8	2
C13 H9 N	Acridine	179.073	3.54	9.416	9.571		84.9	1		C20 H32 O3	5-[(3Z)-5-Hydroxy-3-methyl-3-penten-1-yl]-1.4a-dimethyl-6-methylenedecahydro-1-naphthalenecarboxylic acid	320.235	4.54	10.484	11.821		82.2	2
C14 H31 N	1-Tetradecylamine	213.245	4.76	11.165	12.316		92.4	1		C20 H36 O2	11(Z).14(Z)-Eicosadienoic acid	308.272	7.1	17.749	17.581		91.4	2
C14 H31 N	1-Tetradecylamine	213.246	4.76	12.729	12.316		89.3	1		C25 H50 O2	Pentacosanoic acid	382.381	9.53	23.606	23.049		84.6	2
C16 H35 N	Bis(2-ethylhexyl) amine	241.277	5.65	14.586	14.319		86.1	1		C6 H4 Cl2 N2 O2	Dicloran	205.964	3.54	11.068	9.571		90.8	2
C18 H26 O2	19-Nortestosterone	274.193	2.54	7.459	7.321		81.8	1		C6 H6 O	Phenol	94.042	1.64	4.781	5.295		98.9	2
C20 H38 O2	Ethyl oleate	310.286	6.89	17.932	17.109		86.2	1		C7 H4 Cl N O2	Chloroxazone	168.992	1.72	7.362	5.475		87.3	2
C21 H38 O4	1-Linoleoyl glycerol	354.276	5.18	11.359	13.261		88	1		C6 H5 N O3	4-Nitrophenol	139.027	1.91	5.538	5.903		84.4	2
C4 H12 N2	Putrescine	88.1001	-0.99	0.336	-0.623		97.7	1		C12 H10 O4 S	4.4'-Dihydroxydiphenylsulfone	250.03	2.15	6.227	6.443		81.2	1
C4 H12 N2 O	Aminoethylethanolamine	104.095	-1.03	0.253	-0.713		81.3	1		C12 H26 O4 S	Dodecyl sulfate	266.155	3.46	10.646	9.391		97.5	1
C5 H5 N O	3-Hydroxypyridine	95.0372	0.31	1.177	2.303		85.1	1		C12 H26 O4 S	Dodecyl sulfate	266.155	3.46	10.287	9.391		93.3	1
C5 H9 N O2	D-(+)-Proline	115.063	-0.4	1.288	0.705		88.1	1		C14 H28 O2	Myristic acid	228.208	4.94	13.729	12.721		83.3	1
C6 H8 N2	p-Phenylenediamine	108.069	0.43	0.876	2.573		88.8	1		C14 H28 O3	2-Hydroxymyristic acid	244.203	4.14	11.19	10.921		82.2	1
C9 H21 N O3	Triisopropanolamine	191.152	-0.35	2.071	0.818		89.8	1		C16 H30 O2	Palmitoleic acid	254.224	5.45	15.089	13.869		88.4	1
ChemSpider										C18 H32 O2	Linoleic acid	280.24	5.97	16.299	15.039		95.6	1
C4 H7 N O	2-Pyrrolidone	85.0528	-0.3	0.868	0.93	860		24		C18 H34 O2	Oleic acid	282.256	6.29	16.561	15.759		94.4	1
C9 H19 N O4	Panthenol	205.131	-1.2	0.899	-1.095	1258		23		C18 H34 O5	(15Z)-9.12.13-Trihydroxy-15-octadecenoic acid	330.241	2.88	8.968	8.086		81.4	1
C3 H7 N O	Methyl acetamide	73.0529	-0.3	0.846	0.93	1289		22		C18 H34 O5	(15Z)-9.12.13-Trihydroxy-15-octadecenoic acid	330.241	2.88	9.139	8.086		81.4	1
C12 H11 N O2	Carbaryl	201.079	2.7	7.754	7.681	1287		16		C18 H34 O5	(15Z)-9.12.13-Trihydroxy-15-octadecenoic acid	330.241	2.88	8.834	8.086		82.8	1
C14 H28 O6	4864266	292.188	1.6	6.485	5.205	758		16		C18 H34 O5	(15Z)-9.12.13-Trihydroxy-15-octadecenoic acid	330.241	2.88	9.775	8.086		81.5	1
C4 H8 O2	1,4-Dioxane	88.0525	-0.4	0.911	0.705	1141		12		C18 H36 O2	Stearic acid	284.271	6.61	18.276	16.479		98.9	1
C4 H8 O2	Aldol	88.0525	-0.1	0.911	1.38	1089		12		C20 H14 O2	(S)-Binol	286.099	4.92	12.03	12.676		89.4	1
C4 H8 O2	Isobutyric acid	88.0525	0.5	0.911	2.73	621		12		C20 H32 O3	5-[(3Z)-5-Hydroxy-3-methyl-3-penten-1-yl]-1.4a-dimethyl-6-methylenedecahydro-1-naphthalenecarboxylic acid	320.235	4.54	9.934	11.821		88.5	1
C9 H19 N O4	Panthenol	205.131	-1.2	0.588	-1.095	1258		12		C20 H34 O2	8Z.11Z.14Z-Eicosatrienoic acid	306.256	6.48	16.445	16.186		84.1	1
C6 H6 N2 O2	Urocanic acid	138.043	-0.1	0.74	1.38	529		9		C20 H36 O2	11(Z).14(Z)-Eicosadienoic acid	308.271	7.1	18.194	17.581		92.7	1
C8 H9 N O	Acetanilide	135.068	1.3	5.234	4.53	648		9		C24 H46 O2	Nervonic acid	366.349	8.79	22.595	21.384		90.7	1
C9 H8 O2	Cinnamic acid	148.052	1.9	6.475	5.88	615		9		C24 H46 O2	Nervonic acid	366.349	8.79	20.542	21.384		83.7	1
C6 H12 O4	DL-Mevalonic acid	148.074	-0.9	0.593	-0.42	581		8		C24 H48 O2	Lignoceric acid	368.365	9.11	23.2	22.104		93.5	1
C12 H11 N O2	Carbaryl	201.079	2.7	6.182	7.681	1287		7		C24 H48 O2	Lignoceric acid	368.366	9.11	21.469	22.104		99	1
C12 H11 N O	BY7940000	185.084	2.7	7.263	7.681	2921		6		C24 H48 O2	Lignoceric acid	368.366	9.11	22.172	22.104		95.2	1
C13 H10 N2	1476	194.084	2.7	7.325	7.681	668		6		C30 H48 O3	Oleanolic acid	456.36	7.47	19.913	18.414		81.8	1
C9 H8 O2	Cinnamic acid	148.052	1.9	6.754	5.88	615		6		C6 H6 O	Phenol	94.042	1.64	6.089	5.295		98.9	1
C12 H8 N2	Phenazine	180.069	2.9	7.007	8.131	820		4		C6 H6 O	Phenol	94.042	1.64	4.647	5.295		99.2	1
C9 H21 N	4247	143.168	2.4	7.113	7.006	511		4		ChemSpider
C9 H7 N O	VC4070000	145.053	1.4	3.018	4.755	501		4		C15 H23 N O3	Oxprenolol	265.168	2	6.986	6.105	854		13
C9 H7 N O	FG7175000	145.053	1.2	3.018	4.305	1573		4		C11 H8 O2	Menadione	172.052	1.6	4.681	5.205	2388		12
C18 H36 O2	Stearic acid	284.271	7	19.038	17.356	2611		3		C5 H8 O2	glutaral	100.053	0.5	1.277	2.73	7685		11
C5 H7 N O2	MA4000000	113.048	-0.6	0.769	0.255	12954		3		C18 H13 N5 O6	DPPH	395.086	5.4	13.081	13.756	818		10
C9 H17 N O2	Gabapentin	171.126	1.4	4.708	4.755	4360		3		C21 H42 O2	1791385	326.318	8.3	20.026	20.282	504		9
C9 H17 N O2	Gabapentin	171.126	1.4	4.338	4.755	4360		3		C12 H7 Cl3 O2	Triclosan	287.951	5	13.805	12.856	1063		8
C9 H7 N O	VC4070000	145.053	1.4	3.207	4.755	501		3		C6 H3 N3 O7	Picric acid	228.997	2.4	6.051	7.006	1814		7
C9 H7 N O	FG7175000	145.053	1.2	3.207	4.305	1573		3		C6 H4 N2 O5	2,4-Dinitrophenol	184.011	2.5	6.376	7.231	2213		7
C10 H12 N2	tolazoline	160.1	1.5	5.432	4.98	829		2		C6 H4 N2 O5	2,3-Dinitrophenol	184.011	2	6.376	6.105	1438		7
C10 H12 N2	tolazoline	160.1	1.5	6.489	4.98	829		2		C13 H10 N2	1476	194.084	2.7	7.888	7.681	668		4
C12 H12 N2 O3	Phenobarbital	232.085	1.3	6.488	4.53	11813		2		C7 H5 N O3 S	Saccharin	182.998	0.5	2.147	2.73	2262		4
C12 H12 N2 O3	nalidixic acid	232.085	2.1	6.488	6.33	2934		2		C14 H12 O3	Trioxsalen	228.078	2.6	7.566	7.456	3189		3
C13 H10 N2	1476	194.084	2.7	9.133	7.681	668		2		C6 H3 Cl N2 O4	Dinitrochlorobenzene	201.978	2.4	5.755	7.006	819		3
C13 H14 N2	Tacrine	198.116	2.2	8.151	6.555	1045		2		C6 H4 Cl N O3	SK5075000 (2-Chloro-4-nitrophenol)	172.987	2.1	3.979	6.33	257		3
C4 H6 O2	butyrolactone	86.0368	0.2	3.792	2.055	860		2		C11 H8 O2	Menadione	172.052	1.6	3.499	5.205	2388		2
C4 H7 N O	2-Pyrrolidone	85.0529	-0.3	0.613	0.93	860		2		C12 H24 O2	lauric acid	200.177	5.3	11.588	13.531	546		2
C4 H8 O	Butyraldehyde	72.0576	1.2	2.72	4.305	614		2		C15 H13 N O3	Ketorolac	255.089	2.1	4.619	6.33	1123		2
C4 H8 O2	1,4-Dioxane	88.0525	-0.4	1.986	0.705	1141		2		C18 H31 N O4	Bisoprolol	325.225	2.2	7.092	6.555	712		2
C4 H8 O2	Ethyl acetate	88.0525	0.7	1.986	3.18	6122		2		C20 H24 N2 O2	Quinine	324.184	2.6	8.685	7.456	1350		2
C4 H8 O2	1,2-Dioxane	88.0525	0.7	1.986	3.18	732		2		C21 H42 O2	1791385	326.319	8.3	19.929	20.282	504		2
C4 H8 O2	Aldol	88.0525	-0.1	1.986	1.38	1089		2		C11 H12 N2 O2	Idazoxan	204.089	1.2	5.708	4.305	1167		1
C4 H8 O2	Isobutyric acid	88.0525	0.5	1.986	2.73	621		2		C12 H18 N2 O3 S	Tolbutamide	270.104	2.2	5.843	6.555	3379		1
C6 H11 N O2	Vigabatrin	129.079	0.1	1.678	1.83	1207		2		C15 H11 N3 O3	Nitrazepam	281.08	2	5.157	6.105	851		1
C6 H5 N O	2-Formylpyridine	107.037	0.6	4.079	2.955	4820		2		C16 H14 N2 O	methaqualone	250.11	2.9	7.118	8.131	567		1
C7 H11 N O2	Ethosuximide	141.079	0.1	0.568	1.83	958		2		C18 H24 N4 O	1-Methyl-N-(9-methyl-9-azabicyclo[3.3.1]non-3-yl)-1H-indazole-3-carboxamide	312.194	2.6	8.705	7.456	687		1
C7 H5 N S	3256	135.014	1.9	4.12	5.88	562		2		C18 H30 O2	Elaidolinolenic acid	278.225	5.8	13.841	14.656	1271		1
C8 H11 N O	Tyramine	137.084	0.9	5.62	3.63	3159		2		C20 H24 O2	Ethinylestradiol	296.177	4.3	11.623	11.281	687		1
C8 H12 N2	m-Xylylenediamine	136.1	0.3	3.571	2.28	1661		2		C20 H30 O2	Eicosapentaenoic acid	302.225	6.1	14.368	15.331	2534		1
C8 H12 N2	Tetramethylpyrazine	136.1	1.3	3.571	4.53	738		2		C20 H30 O2	Eicosapentanoic acid	302.225	6.1	14.368	15.331	1583		1
C8 H12 N2	Phenelzine	136.1	1.1	3.571	4.08	845		2		C6 H10 O5	Diethylpyrocarbonate	162.053	1.9	7.606	5.88	1187		1
C9 H21 N	4247	143.168	2.4	7.799	7.006	511		2		C7 H5 N O3 S	Saccharin	182.998	0.5	1.921	2.73	2262		1
C10 H12 N2 O	(+/-)-Cotinine	176.095	0.4	4.034	2.505	1972		1		C9 H12 O4	MHPG	184.073	0.1	1.276	1.83	1153		1
C10 H12 N2 O	(+/-)-Cotinine	176.095	0.4	3.791	2.505	1972		1		C9 H16 O4	Azelaic acid	188.104	1.7	6.775	5.43	544		1
C10 H12 O2	Phenylbutyric acid	164.084	2.2	6.369	6.555	539		1		*Calculated with ChemOffice20 (PerkinElmer Informatics)
C10 H15 N	(+/-)-Metamfetamine	149.12	2.2	7.916	6.555	3627		1
C10 H15 N	Phentermine	149.12	2.2	7.916	6.555	3745		1
C10 H15 N	(+/-)-Metamfetamine	149.12	2.2	7.36	6.555	3627		1
C10 H15 N	Phentermine	149.12	2.2	7.36	6.555	3745		1
C10 H16 O4	Dimethyl 1,4-cyclohexanedicarboxylate	200.105	0.9	2.766	3.63	2549		1
C10 H9 N O2	Indole-3-acetic acid	175.063	1.5	5.735	4.98	1345		1
C11 H11 N O2	IpA	189.079	1.7	4.422	5.43	661		1
C11 H11 N O2	IpA	189.079	1.7	5.086	5.43	661		1
C11 H17 N O3	Methoxamine	211.121	0.8	3.045	3.405	1733		1
C12 H11 N	4-Aminobiphenyl	169.089	2.8	8.32	7.906	690		1
C12 H11 N O2	Carbaryl	201.079	2.7	9.5	7.681	1287		1
C13 H14 N2	Tacrine	198.116	2.2	7.636	6.555	1045		1
C13 H17 N3 O	aminophenazone	231.137	1.6	5.046	5.205	2527		1
C13 H18 N2 O	5-Methoxydimethyltryptamine	218.142	1.9	7.795	5.88	518		1
C14 H16 N2 O2	rac-Etomidate	244.121	2.9	8.204	8.131	1416		1
C15 H13 N3 O2 S	Fenbendazole	299.073	3.4	11.152	9.256	713		1
C15 H21 N O2	Pethidine	247.157	2.6	8.219	7.456	3009		1
C16 H14 N2 O	methaqualone	250.11	2.9	6.494	8.131	567		1
C16 H20 N2	Benzathine	240.162	2.9	9.252	8.131	660		1
C18 H37 N O2	Threo-sphingosine, (-)-	299.282	4.5	13.098	11.731	2137		1
C21 H31 N5 O2	Buspirone	385.246	2.3	7.016	6.781	1588		1
C5 H7 N O2	MA4000000	113.048	-0.6	0.512	0.255	12954		1
C6 H11 N O2	Vigabatrin	129.079	0.1	1.063	1.83	1207		1
C6 H11 N O2	Vigabatrin	129.079	0.1	2.553	1.83	1207		1
C6 H12 O4	DL-Mevalonic acid	148.074	-0.9	1.061	-0.42	581		1
C7 H10 N2 O2 S	Carbimazole	186.046	0.4	4.134	2.505	665		1
C8 H12 N2	m-Xylylenediamine	136.1	0.3	3.786	2.28	1661		1
C8 H12 N2	Tetramethylpyrazine	136.1	1.3	3.786	4.53	738		1
C8 H12 N2	Phenelzine	136.1	1.1	3.786	4.08	845		1
C8 H7 N3	3-(2-pyridyl)pyrazole	145.064	1.6	4.327	5.205	1632		1
C9 H17 N O2	Gabapentin	171.126	1.4	2.921	4.755	4360		1
C9 H21 N	4247	143.167	2.4	8.091	7.006	511		1
C9 H21 N	4247	143.168	2.4	7.623	7.006	511		1
C9 H21 N	4247	143.167	2.4	8.35	7.006	511		1
C9 H21 N	4247	143.167	2.4	8.259	7.006	511		1
C9 H21 N	4247	143.167	2.4	8.486	7.006	511		1
C9 H21 N	4247	143.167	2.4	8.695	7.006	511		1
C9 H7 N O	VC4070000	145.053	1.4	4.201	4.755	501		1
C9 H7 N O	FG7175000	145.053	1.2	4.201	4.305	1573		1
*Calculated with ChemOffice20 (PerkinElmer Informatics)
